# Supplementary material for: The Bacterial Gq Signal Transduction Inhibitor FR900359 Impairs Soil-Associated Nematodes
Source: J Chem Ecol. 2023 Jul 15;49(9-10):549–69. doi: 10.1007/s10886-023-01442-1 (PMC10725363; doi:10.1007/s10886-023-01442-1)
Supplement: Supplementary file 2 — Supplementary file2 (XLSX 153 kb) [file 10886_2023_1442_MOESM2_ESM.xlsx]

## Sheet: RawData-Figures
	THE BACTERIAL Gq SIGNAL TRANSDUCTION INHIBITOR FR900359 IMPAIRS PLANT PATHOGENIC NEMATODES
Wiebke Hanke1,#, Judith Alenfelder2,#, Jun Liu5, Philipp Gutbrod3,4, Stefan Kehraus1, Max Crüsemann1, Peter Dörmann3, Evi Kostenis2, Monika Scholz5,#, and Gabriele M. König1,#,*
	1Institute of Pharmaceutical Biology, University of Bonn, Nussallee 6, D-53115 Bonn, Germany.
2Molecular, Cellular and Pharmacobiology Section, Institute for Pharmaceutical Biology, University of Bonn, Nussallee 6, D-53115 Bonn, Germany.
3Institute of Molecular Physiology and Biotechnology of Plants (IMBIO), University of Bonn, Karlrobert-Kreiten-Straße 13, D-53115 Bonn, Germany.
	4Current address: Bonn International Graduate School – Land and Food, University of Bonn, Katzenburgweg 9, D-53115 Bonn, Germany.
	5Max Planck Institute for Neurobiology of Behavior – CAESAR, Ludwig-Erhard-Allee 2, D-53175 Bonn, Germany.
	#These authors contributed equally to this work
	*Corresponding Author: Tel: (0049)-228-733194. E-Mail: g.koenig@uni-bonn.de
	Tab. S1 Raw data of Fig. 2a
			0 days			5 days			Blank
		AUC (m/z: 1002.5)	118000	84400	81100	493000	640000	611000	42000
		FR (mg/mL)	1.15e-05	4.85e-06	4.19e-06	8.65e-05	0.000116	0.00011	-
	Tab. S2 Raw data of Fig. 2b
			AUC (m/z: 1002)	FR (mg/mL)
		Pellet A	9800000	0.00245101
		Pellet B	10400000	0.00260798
		Pellet C	6920000	0.00172951
		Pellet D	7250000	0.00181184
		Pellet E	7880000	0.00196922
		Pellet F	8640000	0.00216009
		Supernatant A	82500000	0.0206156
		Supernatant B	66700000	0.0166729
		Supernatant C	63700000	0.0159373
		Supernatant D	68200000	0.0170429
		Supernatant E	66300000	0.0165658
		Supernatant F	61500000	0.0153794
	Tab. S5 Raw data of Fig 5 a
			H. schachtii Gq					pcDNA3.1
		log Carbachol	210406	210415	210421	210505	210507	210406	210415	210421	210505	210507
		-12	-4.44089e-16	10.8327	13.0935	11.2799	9.38586		1.64313e-14	1.42109e-14	2.84217e-15	1.18424e-15
		-3	67.5966	72.9937	68.3761				0.130293	0.588031
		-4	78.0017	83.3012	83.5255
		-5	100	100	100	100	100		2.51592	-0.583156	1.28392	-1.4776
		-6	81.7139	74.1613	77.4789
		-7	28.5774	26.0563	33.2485
		-8	1.07316	6.72422	21.9353
		-9	-2.59623	16.5671	16.5237
	Tab. S6 Raw data of Fig 5 b
			H. schachtii Gq				pcDNA3.1				H. schachtii Gq				pcDNA3.1
		log FR	210406	210409	210415	210421	210406	210409	210415	210421	210406	210409	210415	210421	210406	210409	210415	210421
		-12									9.20234	-12.2166	10.3665	14.6057		0	1.67004e-09	1.51548e-09
		-4									-7.68641	-18.3209	-7.41336	-0.233414			-8.97567	-5.22822
		-4	-7.68641		-4.63145	1.67215			-4.96372	-5.01997
		-5	24.3566	-18.2451	28.6176	37.9591
		-6	98.6048	88.9794	101.79	96.2933
		-7	97.6919	85.9831	96.8061	98.7295
		-8	98.4846	72.4611	96.1495	99.9674
		-9	96.4044	86.1401	97.4031	92.8148
		-12	100	100	100	100			2.51592	-0.583156
	Tab. S7 Raw data of Fig 5 c
			C. elegans Gq			pcDNA3.1
		log Carbachol	211013	211018	211020	211013	211018	211020
		-12	6.83718	7.37035	4.40292	1.91699e-14	4.81097e-15	-8.88178e-16
		-3	75.2215	68.3922	74.8696	1.47809
		-4	85.7282	80.9413	87.8357	-0.0569975
		-5	100	100	100	2.76643	0.426497	0.438408
		-6	83.0163	91.6928	88.4729
		-7	41.9349	51.9302	44.362
		-8	15.6975	17.2781	11.1976
		-9	9.68624	7.45725	4.72525
	Tab. S8 Raw data of Fig 5 d
				C. elegans Gq			pcDNA3.1			C. elegans Gq (w/o Cch)			pcDNA3.1 (w/o Cch)
			log FR	211013	211018	211020	211013	211018	211020	211013	211018	211020	211013	211018	211020
		buffer/buffer	-12							6.83718	6.44643	4.40292	1.91699e-14	4.81097e-15	-8.88178e-16
		buffer/Cch-5	-12	100	100	100	2.76643	0.426497	0.438408
		FR-4/buffer	-4							-0.603689	-0.576042	-2.88974	0.752365	-0.874816	-1.52124
		FR-4/Cch-5	-4	-0.0746482	0.534492	-1.59299		0.227809	-1.07072
			-5	20.5596	20.4717	50.2268
			-6	99.0741	110.992	109.222
			-7	100.964	108.492	101.326
			-8	102.03	103.687	101.084
			-9	102.95	104.731	103.51
	Tab. S9 Raw data of Fig 5 e
			log [Carbachol]	CE Gq				pcDNA
				211208	211213	211217	211220	211208	211213	211217	211220
			-14	7.74869e-16	9.1358e-16	4.26571e-16	7.30864e-16	4.4286e-16	1.0963e-15	5.1193e-16	1.0963e-15
			-4	100	100	100	100	19.8878	15.8086	8.22478	11.9198
			-5	101.047	102.778	101.614	94.8765	7.14959	11.5247	2.41153	2.9858
			-6	94.9888	105.185	100	98.2099	4.07031	5.42778	0.488357	3.35494
			-7	72.917	81.4198	85.1297	74.2593	3.21541	2.79506	1.08991	2.01481
			-8	26.8437	33.2593	45.6772	36.0247	2.26552	2.58642	1.14409	1.50062
			-9		1.98086	7.02017	2.37407		1.53704	0.680692	1.02284
			-10		0.377593	0.804611	1.32346		0.641975	1.00346	0.943827
			-5.5	97.5318				7.54675
			-6.5	83.3957				3.68063
	Tab. S10 Raw data of Fig 5 f
			log [FR]	C elegans Gq
				211208	211213	211217	211220
		buffer/buffer	-14	1.10758e-15	8.23748e-16	1.6594e-15	1.1392e-15
		buffer/cch -6.5	-14	100	100	100	100
			-5	9.49485	4.7149	0.941836	2.95125
			-8	93.4051	98.7631	92.7821	104.041
			-7	74.0786	80.8287	70.5676	86.2091
			-6.5	63.5921	60.4947	56.37	67.0943
			-6	40.0842	47.2727	38.3111	49.2944
			-5.5	9.08793	11.9233	10.2383	11.0648
			-4			1.58935	1.69532
			-4.5			-0.11808	2.04233
	Tab. S11 Raw data of Fig. 6a
			Control
		C. elegans N2	30.0053	27.2439	20.6217	31.1557	28.9167	3.27059	34.0176	15.3841	13.6652	53.3466	23.9882	48.0293	52.7781	16.0532	39.9258	11.883	35.998	29.881	27.8863	20.4014	86.0516	20.6985	13.5483	1.41403	45.2885	39.2312	29.2719	22.2366	87.0401	58.6188	50.0701	10.1295	26.7419	12.7764	30.1469	124.744	85.1915	11.6468	23.5684	20.7194	11.5355	65.5762	39.1853	17.9198	40.7239	38.2667	35.4308
		C. elegans egl-30(ad805)	14.9789	1.34723	5.05269	2.50193	3.90972	6.39304	1.43188	1.07575	8.11744	9.62538	5.41222	2.05786	4.33238	2.34421	9.08262	1.5607	8.29891	1.64734	1.39658	5.08456	1.50197	1.91313	6.2679	3.71699	4.84631	0.978483	2.34699	9.6314	6.05526	1.64708	4.69086	2.29829	6.49297	3.77649	4.89334	3.67835	5.23495	3.49459	2.77101	2.77255	1.57514	2.88175	2.58113	3.42274	7.50445	2.3322	2.68895
		C. elegans egl-30(n686)	7.38267	4.31288	3.68954	6.57292	7.61463	5.43399	4.54063	11.4958	5.91735	2.48771	7.7859	4.93376	4.50859	2.72267	5.18651	3.90039	3.13791	8.72258	10.8646	6.0553	4.50206	3.449	5.10692	3.44854	5.06912	6.36026	2.127	4.01865	4.3458	3.9831	5.3369	9.22156	2.37247	1.79199	2.07839	2.51581	7.95786	8.45535	12.2902	12.9423	7.40477	8.78423	17.6931	2.69553	8.22963	6.67849	11.5971
		C. elegans egl-30(ad806)	51.4472	9.76801	7.58726	15.6004	5.77728	5.80236	5.05395	3.7232	15.5139	8.94006	11.2095	12.4987	1.75559	10.5619	8.89464	11.505	2.74642	8.03101	4.45304	11.4612	6.01876	2.46334	25.2663	9.43734	5.20973	6.0827	5.79896	6.76571	20.4898	4.71089	6.52933	10.268	19.4742	14.4675	3.43717	12.3688	5.95945	18.335	36.3346	4.54152	1.16326	9.74233	5.74302	6.3564	11.4046	10.6328	10.3637
		C. elegans dgk-1(sy428)	74.7153	59.9076	16.4545	65.257	51.8007	61.7272	16.8801	40.6228	63.9717	32.3572	38.8761	31.9735	32.7788	84.7805	57.7058	49.8203	54.4342	51.6245	46.3428	69.3252	30.93	16.7752	59.0916	69.7697	36.0253	63.5924	42.6702	53.0735	13.3651	76.5541	47.3864	50.453	39.5055	48.8369	18.6767	35.3063	72.7942	72.2057	24.2972	79.559	65.5697	16.8652	58.5825	36.686	54.6187	41.82	26.3282
		C. elegans eat-16(sa609)	117.717	68.5059	24.2178	31.3168	76.9244	15.6454	17.2832	9.452	27.7288	47.7293	81.6739	29.5435	79.6381	15.414	12.9266	48.2535	157.385	4.70926	10.6732	81.6476	97.4529	17.9406	39.4137	51.591	50.7078	27.0591	20.6064	140.375	11.2339	22.9293	111.561	19.7486	31.9443	18.0027	62.7248	72.5634	128.658	66.8944	37.1953	63.0822	22.4765	14.4007	82.981	85.2808	22.5712	28.5692	27.8355
	Tab. S12 Raw data of Fig. 6b
			Control			FR
		C. elegans N2	92.2	4.61	295	83.77	6	265
		C. elegans egl-30(ad805)	51.02	4.95	98	48.25	5.34	114
		C. elegans egl-30(n686)	90.21	3.56	143	60	5.02	105
		C. elegans egl-30(ad806)	86.06	5.48	251	70.8	5.31	137
		C. elegans dgk-1(sy428)	84.43	5.28	212	59.6	6.9	198
		C. elegans eat-16(sa609)	87.44	4.96	223	69.95	6.21	183
	Tab. S13 Raw data of Fig. 7a
		N2		egl-30(n686)		egl-30(ad806)		dgk-1(sy428)		eat-16(sa609)
		Control	FR	Control	FR	Control	FR	Control	FR	Control	FR
		9	9	14	0	5	0	5	9	6	7
		0	17	8	0	5	0	7	4	3	4
		14	11	5	0	6	0	8	7	7	12
		9	17	5	0	9	0	8	1	7	2
		13	7	0	0	6	0	10	6	3	10
		2	15	4	0	6	5	6	5	2	7
		9	19	7	0	3	0	3	2	3	2
		15	9	3	0	4	2	8	7	7	12
		10	11	6	0	11	5	8	5	7	9
		8	20	6	0	6	0	6	10	1	0
		10	14	13	0	1	0	7	10	1	6
		17	19	8	0	6	6	4	2	3	13
	Tab. S14 Raw data of Fig. 7b
		N2		dgk-1(sy428)		eat-16(sa609)
		Control	FR	Control	FR	Control	FR
		11	11	9	6	14	11
		8	22	5	9	6	18
		10	22	29	13	11	16
		10	23	5	7	4	11
		12	17	5	9	8	11
		10	20	7	21	13	10
		8	32	6	11	12	11
		17	19	5	11	7	17
		15	22	6	11	5	20
		15	25	6	9	12	14
		10	23	5	11	10	18
		10	35	6	8	9	18
		7	17	7	9	6	10
		9	26	8	6	10	10
		12	25	6	7	0	4
		7	17	10	8	3	19
		11	20	7	8	11	4
		12	17	7	12	9	23
		10	17	7	5	8	27
		10	24	7	12	3	9
	Tab. S15 Raw data of Fig. 8a
			Control		FR		Control (+)		FR (+)
			Total		Total		Total		Total
		Repeat	Active	Inactive	Active	Inactive	Active	Inactive	Active	Inactive
		1	90		83		130		81
			28	62	11	72	111	19	8	73
		2	77		69		130		105
			23	54	15	54	118	12	6	99
		3	96		67		118		98
			23	63	12	55	111	7	6	92
		4	72		76		106		88
			18	54	10	66	98	8	9	79
	Tab. S16 Raw data of Fig. 8b
		Repeat	control	1 mg/ml (0,998 mM)	0,5 mg/ml (0,499 mM)	0,25 mg/ml (0,249 mM)	0,125 mg/ml (0,125 mM)	0,0625 mg/ml (0,063 mM)
		1	15.254	87.5	73.8255	31.7365	37.013	21.1454
		2	19.277	89.9329	70.7792	53.9216	26.7081	25.5924
		3	19.149	83.2258	58.4211	57.8125	27.027	36.1842
		4	15.205	87.8613	62.3596	64.2857	27.6382	15.2381
	Tab. S17 Raw data of Fig. 8c
			Control			FR
		Repeat	Cysts	J2	J2/Cyst	Cysts	J2	J2/Cyst
		1	20	330	16.5	20	203	10.2
		2	21	378	18	21	152	7.2
		3	19	295	15.5	20	112	5.6
		4	20	322	16.1	20	132	6.6
[truncated: 945 more columns]

## Sheet: RawData-SupplementFigures
	THE BACTERIAL Gq SIGNAL TRANSDUCTION INHIBITOR FR900359 IMPAIRS SOIL-ASSOCIATED NEMATODES
Wiebke Hanke1, Judith Alenfelder2, Philipp Gutbrod3,4, Jun Liu5, Stefan Kehraus1, Max Crüsemann1, Peter Dörmann3, Monika Scholz5, Evi Kostenis2, and Gabriele M. König1*
	1Institute of Pharmaceutical Biology, University of Bonn, Nussallee 6, D-53115 Bonn, Germany.
2Molecular, Cellular and Pharmacobiology Section, Institute for Pharmaceutical Biology, University of Bonn, Nussallee 6, D-53115 Bonn, Germany.
3Institute of Molecular Physiology and Biotechnology of Plants (IMBIO), University of Bonn, Karlrobert-Kreiten-Straße 13, D-53115 Bonn, Germany.
	4Current address: Bonn International Graduate School – Land and Food, University of Bonn, Katzenburgweg 9, D-53115 Bonn, Germany.
	5Max Planck Institute for Neurobiology of Behavior – CAESAR, Ludwig-Erhard-Allee 2, D-53175 Bonn, Germany.
	*Corresponding Author: Tel: (0049)-228-733194. E-Mail: g.koenig@uni-bonn.de
	Tab. S18 Raw data of Fig. S1
		FR (mg/mL)	0	0.0001	0.0005	0.001	0.005	0.01	0.05	0.1
		AUC (m/z: 1002.5)	0	487000	2450000	5030000	21200000	41800000	184000000	348000000
	Tab. S19 Raw data of Fig. S2
			0 days			5 days				Blank
		AUC (m/z: 1002.5)	466000	350000	578000	718000	861000	732000	676000	20400
		FR (mg/mL)	4.28e-05	3.11e-05	5.4e-05	6.79e-05	8.22e-05	6.93e-05	6.38e-05	-
	Tab. S20 Raw data of Fig. S3
			pcDNA, - Ric-8A / - M3			pcDNA, - Ric-8A / + M3			pcDNA, + Ric-8A / - M3			pcDNA, + Ric-8A / + M3			HS Gq, - Ric-8A / - M3			HS Gq, - Ric-8A / + M3			HS Gq, + Ric-8A / - M3			HS Gq, + Ric-8A / + M3
		buffer	44.3149	58.7333	43.119	32.1386	33.0291	26.3446	43.8017	57.6114	31.6799	33.3017	40.7003	29.5378	39.945	33.8787	48.7377	41.7383	30.9966	23.4395	43.824	46.6425	40.7464	53.2486	50.4779	38.3992
		Cch -5	33.9987	38.8849	36.4733	33.907	14.2831	21.8225	42.8432	40.1233	30.9714	31.6847	28.2467	32.4281	34.5935	33.272	44.1931	50.4966	28.8922	29.1132	44.1495	52.7049	51.97	143.431	112.025	227.488
		Cch -3	38.8674	35.3928	40.8466	42.0604	14.4586	28.8085	45.4285	35.611	32.6162	37.4448	27.7406	32.8116	39.5332	26.4589	51.8366	56.9538	26.7403	33.687	52.3911	53.0005	64.7789	153.646	95.9712	215.19
	Tab. S21 Raw data of Fig. S4
		Control
	1st	30.0053	27.2439	20.6217	31.1557	28.9167	3.27059	34.0176	15.3841	13.6652	53.3466	23.9882	48.0293	52.7781	16.0532	39.9258	11.883	35.998	29.881	27.8863	20.4014	86.0516	20.6985	13.5483	1.41403	45.2885	39.2312	29.2719	22.2366	87.0401	58.6188	50.0701	10.1295	26.7419	12.7764	30.1469	124.744	85.1915	11.6468	23.5684	20.7194	11.5355	65.5762	39.1853	17.9198	40.7239	38.2667	35.4308	22.5187
	2nd	12.0575	45.5129	9.39368	5.66113	9.13356	8.84132	1.79175	17.9562	13.6493	7.78315	15.2238	18.8929	14.2414	5.5198	7.11566	7.54968	56.641	16.776	11.2279	24.7419	17.173	40.0475	11.4603	15.5353	17.1419	23.635	12.8041	61.3663	43.655	4.19998	10.5405	19.3805	24.1283	21.442	3.78973	11.7386	21.6283	7.06688	28.9877	16.5235	33.2398	25.6465	17.8865	17.0825	16.5281	31.258	15.7376	45.1596
	3rd	77.3672	3.90656	34.1207	3.25834	41.5656	60.4689	37.9286	36.6559	14.4921	64.7818	10.4028	75.324	45.6161	15.8512	33.7605	20.4133	36.4223	10.9672	40.2951	15.4333	95.7915	21.4033	15.0622	19.4433	28.7838	33.2502	44.877	11.7137	52.218	63.2502	34.6833	7.85981	6.5696	30.0016	58.4031	12.2401	9.08801	9.37949	42.1323	43.9577	9.42563	16.533	15.1515	63.784	17.4482	38.81	35.8499	43.4644
	Tab. S22 Raw data of Fig. S5
		Control
	1st	14.9789	1.34723	5.05269	2.50193	3.90972	6.39304	1.43188	1.07575	8.11744
	2nd	9.62538	5.41222	2.05786	4.33238	2.34421	9.08262	1.5607	8.29891	1.64734	1.39658	5.08456
	3rd	1.50197	1.91313	6.2679	3.71699	4.84631	0.978483	2.34699	9.6314	6.05526	1.64708	4.69086	2.29829	6.49297	3.77649	4.89334	3.67835	5.23495	3.49459	2.77101	2.77255	1.57514	2.88175	2.58113	3.42274	7.50445	2.3322	2.68895	3.32033	1.84968	2.72499	3.15592	1.35621	2.18627	4.45705	1.95762	2.98834	2.38653	1.38671	1.27213	2.7996	1.93577	3.6952	1.57531	1.72067	2.26091	2.0347	2.49177	1.11485
	Tab. S23 Raw data of Fig. S6
		Control
	1st	7.38267	4.31288	3.68954	6.57292	7.61463	5.43399	4.54063	11.4958	5.91735	2.48771	7.7859	4.93376	4.50859	2.72267	5.18651	3.90039	3.13791	8.72258	10.8646	6.0553	4.50206	3.449	5.10692	3.44854	5.06912	6.36026	2.127	4.01865	4.3458	3.9831	5.3369	9.22156	2.37247	1.79199	2.07839	2.51581	7.95786	8.45535	12.2902	12.9423	7.40477	8.78423
	2nd	17.6931	2.69553	8.22963	6.67849	11.5971	13.7362	33.5037	5.94697	7.67238	9.98507	10.1334	5.89344	12.2628	5.5422	2.92422	7.36434	18.3013	4.4051	4.25603	7.54794	13.6279	4.94078	16.9221	14.3015	14.3943	6.58927	7.05355	21.6117	6.8477	19.978	5.07025	5.52745	10.5478	5.61497	10.1386	7.83823	9.20696	14.9503	6.83867	16.7117	12.2057	11.2913	7.50151	14.2725	5.6065	8.98174	8.47453	10.1439
	3rd	4.34311	4.68987	5.3685	5.65819	9.6369	1.89554	3.54907	9.08787	10.5609	12.3827	10.0473	25.8917	19.2057	9.54964	10.9811	4.30101	13.266	23.8942	2.38765	9.13706	5.39537	21.8752	6.63668	3.20689	4.8832	2.59906	5.12006	2.32145	4.55384	5.60972	2.11221	3.45523	3.58392	3.95436	14.0035	3.18868	12.1024	2.25681	1.71229	2.83022	7.79875	13.5547	34.7666	7.2923	11.5345	5.17856	2.94661	7.94166
	Tab. S24 Raw data of Fig. S7
		Control
	1st	51.4472	9.76801	7.58726	15.6004	5.77728	5.80236	5.05395	3.7232	15.5139	8.94006	11.2095	12.4987	1.75559	10.5619	8.89464	11.505	2.74642	8.03101	4.45304	11.4612	6.01876	2.46334	25.2663	9.43734	5.20973	6.0827	5.79896	6.76571	20.4898	4.71089	6.52933	10.268	19.4742	14.4675	3.43717	12.3688	5.95945	18.335	36.3346	4.54152	1.16326	9.74233	5.74302	6.3564	11.4046	10.6328	10.3637	8.95908
	2nd	4.16709	6.72588	12.1305	6.16466	23.1041	23.4432	3.51606	5.48763	37.9453	3.70199	23.2967	2.1155	16.903	21.5845	20.2432	5.55383	3.24729	37.2317	16.0905	3.98179	7.09968	9.31822	9.94847	4.25003	2.3884	3.76619	5.73445	5.00173	11.1545	30.0847	7.77199	6.65945	12.699	13.4394	9.61424	4.31474	9.47027	6.80052	3.33887	7.80635	15.153	13.5546	9.85057	33.937	6.02958	6.92078	7.01605	4.52454
	3rd	11.5589	6.08416	29.7018	24.9437	5.78493	7.86814	9.27349	6.26704	28.7398	16.3468	7.74002	6.52092	5.29949	7.26494	8.30004	2.90549	6.65631	3.61928	5.3551	8.50467	3.21619	5.51366	5.15723	4.25631	15.0437	7.27905	32.9524	7.51423	8.58909	6.45384	15.9217	13.5203	17.9278	28.6368	5.41971	3.25565	3.35171	7.05691	7.10924	7.70711	26.3004	6.11043	4.62155	12.9318	13.334	28.5578	9.66595	15.7609
	Tab. S25 Raw data of Fig. S8
		Control
	1st	74.7153	59.9076	16.4545	65.257	51.8007	61.7272	16.8801	40.6228	63.9717	32.3572	38.8761	31.9735	32.7788	84.7805	57.7058	49.8203	54.4342	51.6245	46.3428	69.3252	30.93	16.7752	59.0916	69.7697	36.0253	63.5924	42.6702	53.0735	13.3651	76.5541	47.3864	50.453	39.5055	48.8369	18.6767	35.3063	72.7942	72.2057	24.2972	79.559	65.5697	16.8652	58.5825	36.686	54.6187	41.82	26.3282	26.0143
	2nd	29.4714	68.704	38.4781	39.8545	35.5514	31.6736	44.0214	38.4623	30.0503	28.5407	62.7861	65.2924	45.0078	25.5239	62.3562	48.8052	52.8343	52.6646	27.5112	43.4098	28.6574	46.8061	58.8502	70.8307	48.7677	40.2508	60.0245	46.2378	44.4009	47.1878	47.7978	76.1634	60.1584	50.0419	61.011	38.4141	48.7151	29.7292	32.7125	52.1319	68.2672	52.3685	64.9514	46.2884	61.3051	77.4863	66.6104	61.2191
	3rd	19.0424	14.3449	78.9416	71.4162	51.5267	62.8489	56.3407	27.769	36.219	47.7331	27.635	24.8967	34.2254	41.4896	66.1418	29.3778	23.7598	40.0966	55.4443	34.6267	15.8171	57.066	31.1642	22.1458	33.8268	30.6415	41.8101	44.4864	48.5622	47.0761	41.8756	43.9987	50.8064	60.5957	24.8401	27.9759	43.6613	35.3587	46.2666	28.6338	50.4737	29.3799	21.8558	40.1123	53.0491	28.4261	46.8259	38.2945
	Tab. S26 Raw data of Fig. S9
		Control
	1st	117.717	68.5059	24.2178	31.3168	76.9244	15.6454	17.2832	9.452	27.7288	47.7293	81.6739	29.5435	79.6381	15.414	12.9266	48.2535	157.385	4.70926	10.6732	81.6476	97.4529	17.9406	39.4137	51.591	50.7078	27.0591	20.6064	140.375	11.2339	22.9293	111.561	19.7486	31.9443	18.0027	62.7248	72.5634	128.658	66.8944	37.1953	63.0822	22.4765	14.4007	82.981	85.2808	22.5712	28.5692	27.8355	86.7131
	2nd	61.1085	1.16907	93.9632	88.3676	92.1665	71.4218	135.765	2.11288	115.933	54.2452	90.8792	50.3158	32.1218	79.1807	18.5608	76.33	92.9143	138.977	30.832	19.9781	42.3774	30.1852	1.02387	80.0561	94.8901	60.6788	83.5323	100.197	91.7502	18.2679	100.888	69.9661	0.982531	100.412	114.142	111.592	20.8212	80.3608	101.187	108.724	76.4492	58.4142	89.5528
	3rd	11.2984	159.982	5.23854	3.08312	52.7722	22.6099	20.4807	19.7912	4.30402	55.6487	16.0073	61.0737	23.4213	100.435	21.0832	108.712	11.0236	53.1659	6.37769	77.5991	69.7221	54.1398	34.3428	34.2297	64.6423	69.3815	15.4987	39.3361	24.1077	55.0599	40.674	76.1323	60.807	13.395	84.5712	133.184	14.576	11.2605	1.00658	3.05122	4.50811	52.3687	61.2059	31.0844	79.3305	72.8878	71.3036	92.0763
[truncated: 325 more columns]
